# Supplementary material for: Pathogenic/likely pathogenic mutations identified in Vietnamese children diagnosed with autism spectrum disorder using high-resolution SNP genotyping platform
Source: Sci Rep. 2024 Jan 29;14:2360. doi: 10.1038/s41598-024-52777-y (PMC10825208; doi:10.1038/s41598-024-52777-y)
Supplement: Supplementary file 2 — Supplementary Table 3. [file 41598_2024_52777_MOESM2_ESM.xlsx]

## Sheet: Sup. Table3
Supplemental Table 3: Summary of the health records for participants this study. TORCH (Actividy for children with disability, autism. Torch light play encourages children with disability or autism to use their imaginations and senses), Mother-Hypertension (whether the mother had hypertension during her pregnancy), Mother- GT2D (whether the mother had gestational type 2 diabetes during her pregna…
Record_ number	ID_patient	Age	Gender	Types of delivery	Gestational age at birth	Birth weight (g)	Multiple pregnancy	Fetal distress	Physical congenital disorder	Fever during pregnancy	TORCH	Mother using chemo	Mother-Hypertension	Mother- GT2DM	Mother_Basedow	Mother- Risk Factor-Neonatal Infection	Reason to visit doctors	Behaviours	Weight	Height	M_CHART	Grading_MCHART	CARS	Results according to_CARS	DSM_IV_A1	DSM_IV_A2	DSM_IV_A3	DSM_IV_B	DSM_IV_C
1	AUT4925	5	Male	C-section or assisted delivery	Full term	3300	No	N/A	No	No	No	No	No	No	No	No	Speech Delayed	No/little response when being called	19.5	122.3			42.5	Severe ASD	2	4	3	No	No
2	AUT4924	2	Male	Normal (Varginal)	Full term	3500	No	N/A	No	No	No	No	No	No	No	No	Speech Delayed	No/little response when being called	13.4	89.1	14	High risks			3	4	4	No	No
3	AUT4921	10	Male	Normal (Varginal)	Full term	3000	No	N/A	No	No	No	No	No	No	No	No	Speech Delayed	No/little response when being called	31	137.3			39.5	Severe ASD	2	1	3	No	No
4	AUT4865	6	Male	Normal (Varginal)	Full term	2800	No	N/A	No	No	No	No	No	No	No	No	Speech Delayed	No/little response when being called	19.4	129.1			48	Severe ASD	3	1	3	No	No
5	AUT4903	5	Male	C-section or assisted delivery	Pre-term	3200	No	N/A	No	No	No	No	No	No	No	No	Speech Delayed	No/little response when being called	14	122.2			43.5	Severe ASD	2	2	4	No	No
6	AUT4898	3	Female	Normal (Varginal)	Full term	2900	No	N/A	No	No	No	No	No	No	No	No	Speech Delayed	No/little response when being called	16.6	101.4			43.5	Severe ASD	3	4	2	No	No
7	AUT4904	7	Male	Normal (Varginal)	Full term	3200	No	N/A	No	No	No	No	No	No	No	No	Speech Delayed	No/little response when being called	20.5	133.1			43	Severe ASD	3	3	3	No	No
8	AUT4922	2	Male	Normal (Varginal)	Full term	3000	No	N/A	No	No	No	No	No	No	No	No	Speech Delayed	No/little response when being called	13.8	89.1			41	Severe ASD	2	4	1	No	No
9	AUT1052	2	Male	Normal (Varginal)	Full term	3300	No	N/A	No	No	No	No	No	No	No	No	Speech Delayed	No/little response when being called	10.2	89.2	13	High risks			2	2	3	No	No
10	AUT1038	4	Female	Normal (Varginal)	Full term	3200	No	N/A	No	No	No	No	No	No	No	No	Speech Delayed	No/little response when being called	20.3	109.3			42	Severe ASD	4	3	1	No	No
11	AUT4653	3	Male	Normal (Varginal)	Full term	3200	No	N/A	No	No	No	No	No	No	No	No	Speech Delayed	No/little response when being called	11.3	101.1			47	Severe ASD	2	4	3	No	No
12	AUT4724	4	Female	C-section or assisted delivery	Full term	2900	No	N/A	No	No	No	No	No	No	No	No	Speech Delayed	No/little response when being called	19.8	109.5			38	Severe ASD	2	3	1	No	No
13	AUT1050	4	Male	Normal (Varginal)	Pre-term	2800	No	N/A	No	No	No	No	No	No	No	No	Speech Delayed	No/little response when being called	20.9	109.9			40.5	Severe ASD	3	4	4	No	No
14	AUT4659	4	Male	Normal (Varginal)	Full term	2700	No	N/A	No	No	No	No	No	No	No	No	Speech Delayed	No/little response when being called	20.5	110.2			42.5	Severe ASD	4	1	2	No	No
15	AUT4675	4	Male	C-section or assisted delivery	Full term	3000	No	N/A	No	No	No	No	No	No	No	No	Speech Delayed	No/little response when being called	13.7	110.4			44	Severe ASD	4	3	2	No	No
16	AUT4629	10	Male	C-section or assisted delivery	Full term	3200	No	N/A	No	No	No	No	No	No	No	No	Speech Delayed	No/little response when being called	32	137.6			51.5	Severe ASD	4	4	2	No	No
17	AUT4738	6	Male	Normal (Varginal)	Full term	3100	No	N/A	No	No	No	No	No	No	No	No	Speech Delayed	No/little response when being called	24.1	128.6			46	Severe ASD	4	2	3	No	No
18	AUT4729	3	Female	C-section or assisted delivery	Full term	3100	No	N/A	No	No	No	No	No	No	No	No	Speech Delayed	No/little response when being called	16.3	101			49	Severe ASD	2	2	2	No	No
19	AUT4728	3	Male	Normal (Varginal)	Full term	3200	No	N/A	No	No	No	No	No	No	No	No	Speech Delayed	No/little response when being called	13.6	100.9			45	Severe ASD	2	4	1	No	No
20	AUT4651	4	Male	Normal (Varginal)	Full term	3200	No	N/A	No	No	No	No	No	No	No	No	Speech Delayed	No/little response when being called	15.8	110.5			44	Severe ASD	2	4	1	No	No
21	AUT4630	3	Male	C-section or assisted delivery	Full term	3000	No	N/A	No	No	No	No	No	No	No	No	Speech Delayed	No/little response when being called	14.8	100.3			42.5	Severe ASD	3	4	2	No	No
22	AUT4687	4	Male	Normal (Varginal)	Full term	3100	No	Yes	No	No	No	No	No	No	No	No	Speech Delayed	No/little response when being called	18.8	110.5			43.5	Severe ASD	3	2	3	No	No
23	AUT4636	2	Male	C-section or assisted delivery	Full term	3600	No	N/A	No	No	No	No	No	No	No	No	Speech Delayed	No/little response when being called	9.6	89.2			44	Severe ASD	2	3	3	No	No
24	AUT4901	6	Male	Normal (Varginal)	Full term	3400	No	N/A	No	No	No	No	No	No	No	No	Speech Delayed	No/little response when being called	25.9	129.1			43	Severe ASD	4	4	1	No	No
25	AUT1049	3	Male	Normal (Varginal)	Full term	3200	No	N/A	No	No	No	No	No	No	No	No	Speech Delayed	No/little response when being called	10.9	99.7	12	High risks			3	1	2	No	No
26	AUT4926	5	Male	Normal (Varginal)	Pre-term	3200	No	N/A	No	No	No	No	No	No	No	No	Speech Delayed	No/little response when being called	14.2	121.6			48.5	Severe ASD	3	2	2	No	No
27	AUT0941	2	Male	Normal (Varginal)	Full term	3100	No	N/A	No	No	No	No	No	No	No	No	Speech Delayed	No/little response when being called	13.8	89.5	16	High risks			3	3	2	No	No
28	AUT4906	10	Male	C-section or assisted delivery	Full term	3200	No	N/A	No	No	No	No	No	No	No	No	Speech Delayed	No/little response when being called	29	137.8			45	Severe ASD	4	1	3	No	No
29	AUT4876	5	Male	C-section or assisted delivery	Full term	3200	No	N/A	No	No	No	No	No	No	No	No	Speech Delayed	No/little response when being called	14.9	121.6			37	mild-intermediate ASD	4	1	1	No	No
30	AUT0944	10	Female	C-section or assisted delivery	Full term	2900	No	N/A	No	No	No	No	No	No	No	No	Speech Delayed	No/little response when being called	34	138.1			48	Severe ASD	4	2	1	No	No
31	AUT4896	6	Female	Normal (Varginal)	Full term	3200	No	N/A	No	No	No	No	No	No	No	No	Speech Delayed	No/little response when being called	19.4	129.6			43	Severe ASD	3	3	1	No	No
32	AUT4929	5	Male	Normal (Varginal)	Full term	3000	No	N/A	No	No	No	No	No	No	No	No	Speech Delayed	No/little response when being called	20.4	121.4			43	Severe ASD	3	4	3	No	No
33	AUT0942	8	Female	Normal (Varginal)	Full term	2900	No	N/A	No	No	No	No	No	No	No	No	Speech Delayed	No/little response when being called	23	135.1			35	mild-intermediate ASD	4	3	3	No	No
34	AUT4916	4	Male	C-section or assisted delivery	Full term	3500	No	N/A	No	No	No	No	No	No	No	No	Speech Delayed	No/little response when being called	13	110.5			35	mild-intermediate ASD	4	2	3	No	No
35	AUT4899	4	Male	Normal (Varginal)	Full term	3000	No	N/A	No	No	No	No	No	No	No	No	Speech Delayed	No/little response when being called	13	110.8			47.5	Severe ASD	4	1	1	No	No
36	AUT4910	12	Male	C-section or assisted delivery	Full term	2900	No	N/A	No	No	No	No	No	No	No	No	Speech Delayed	No/little response when being called	26	138.3			44	Severe ASD	3	3	4	No	No
37	AUT0939	14	Male	Normal (Varginal)	Full term	3200	No	N/A	No	No	No	No	No	No	No	No	Speech Delayed	No/little response when being called	35	139.5			34	mild-intermediate ASD	4	1	4	No	No
38	AUT4905	8	Male	C-section or assisted delivery	Full term	2800	No	N/A	No	No	No	No	No	No	No	No	Speech Delayed	No/little response when being called	22.5	135.4			44.5	Severe ASD	4	3	1	No	No
39	AUT4890	5	Male	C-section or assisted delivery	Full term	3000	No	N/A	No	No	No	No	No	No	No	No	Speech Delayed	No/little response when being called	17.1	121.3			44.5	Severe ASD	3	4	3	No	No
40	AUT4928	5	Male	Normal (Varginal)	Full term	3100	No	N/A	No	No	No	No	No	No	No	No	Speech Delayed	No/little response when being called	24.5	119.9			44.5	Severe ASD	2	4	1	No	No
41	AUT4932	6	Male	Normal (Varginal)	Full term	3500	No	N/A	No	No	No	No	No	No	No	No	Speech Delayed	No/little response when being called	17.5	129.6			44.5	Severe ASD	2	1	2	No	No
42	AUT4930	5	Female	C-section or assisted delivery	Full term	3500	No	N/A	No	No	No	No	No	No	No	No	Speech Delayed	No/little response when being called	14.4	119.5			44	Severe ASD	4	2	3	No	No
43	AUT0932	8	Male	Normal (Varginal)	Full term	3200	No	N/A	No	No	No	No	No	No	No	No	Speech Delayed	No/little response when being called	26.7	136.6			32	mild-intermediate ASD	4	3	3	No	No
44	AUT4935	7	Male	Normal (Varginal)	Full term	2900	No	N/A	No	No	No	No	No	No	No	No	Speech Delayed	No/little response when being called	25.9	133.6			43.5	Severe ASD	3	2	1	No	No
45	AUT4913	3	Male	C-section or assisted delivery	Full term	3500	No	N/A	No	No	No	No	No	No	No	No	Speech Delayed	No/little response when being called	16.4	99.6			36.5	mild-intermediate ASD	3	2	2	No	No
46	AUT4923	5	Male	C-section or assisted delivery	Pre-term	3700	No	N/A	No	No	No	No	No	No	No	No	Speech Delayed	No/little response when being called	24.5	119.5			39	Severe ASD	2	4	4	No	No
47	AUT4875	14	Male	C-section or assisted delivery	Full term	2900	No	N/A	No	No	No	No	No	No	No	No	Speech Delayed	No/little response when being called	29	139.7			43	Severe ASD	2	4	3	No	No
48	AUT4919	4	Male	C-section or assisted delivery	Full term	3500	No	N/A	No	No	No	No	No	No	No	No	Speech Delayed	No/little response when being called	18.8	110.9			36.5	mild-intermediate ASD	3	4	2	No	No
49	AUT0949	13	Male	Normal (Varginal)	Pre-term	2600	No	N/A	No	No	No	No	No	No	No	No	Speech Delayed	No/little response when being called	27	138.8			46	Severe ASD	2	3	4	No	No
50	AUT4887	13	Male	Normal (Varginal)	Full term	3200	No	N/A	No	No	No	No	No	No	No	No	Speech Delayed	No/little response when being called	26	138.7			48	Severe ASD	4	2	2	No	No
51	AUT4837	3	Male	C-section or assisted delivery	Pre-term	2900	No	N/A	No	No	No	No	No	No	No	No	Speech Delayed	No/little response when being called	16.5	99.4			47.5	Severe ASD	3	4	2	No	No
52	AUT1048	3	Male	C-section or assisted delivery	Full term	3100	No	N/A	No	No	No	No	No	No	No	No	Speech Delayed	No/little response when being called	15.5	99.4			41	Severe ASD	4	2	2	No	No
53	AUT1029	3	Female	Normal (Varginal)	Full term	3200	No	N/A	No	No	No	No	No	No	No	No	Speech Delayed	No/little response when being called	14.4	99	16	High risks			2	2	3	No	No
54	AUT4715	5	Male	C-section or assisted delivery	Full term	4300	No	N/A	No	No	No	No	No	No	No	No	Speech Delayed	No/little response when being called	23	119.4			47.5	Severe ASD	3	2	1	No	No
55	AUT5009	3	Male	Normal (Varginal)	Pre-term	2600	No	N/A	No	No	No	No	No	No	No	No	Speech Delayed	No/little response when being called	14.6	98.7			37.5	mild-intermediate ASD	2	1	4	No	No
56	AUT5003	4	Male	C-section or assisted delivery	Full term	3400	No	N/A	No	No	No	No	No	No	No	No	Speech Delayed	No/little response when being called	16.5	111.3			42.5	Severe ASD	3	2	1	No	No
57	AUT4998	4	Male	Normal (Varginal)	Full term	3300	No	N/A	No	No	No	No	No	No	No	No	Speech Delayed	No/little response when being called	14.9	111.5			40.5	Severe ASD	2	1	1	No	No
58	AUT4301	6	Male	C-section or assisted delivery	Full term	3700	No	N/A	No	No	No	No	No	No	No	No	Speech Delayed	No/little response when being called	24.4	129.8			35	mild-intermediate ASD	2	1	4	No	No
59	AUT4794	3	Male	C-section or assisted delivery	Full term	3900	No	N/A	No	No	No	No	No	No	No	No	Speech Delayed	No/little response when being called	14.5	98.2			40.5	Severe ASD	4	4	2	No	No
60	AUT4840	3	Male	C-section or assisted delivery	Pre-term	4000	Yes	N/A	No	No	No	No	Yes	Yes	No	No	Speech Delayed	No/little response when being called	16.7	98.1			42.5	Severe ASD	4	1	1	No	No
61	AUT4842	5	Male	C-section or assisted delivery	Pre-term	1000	No	N/A	No	No	No	No	No	No	No	No	Speech Delayed	No/little response when being called	18.7	119.3			33	mild-intermediate ASD	2	2	2	No	No
62	AUT4996	3	Male	C-section or assisted delivery	Full term	3200	No	N/A	No	No	No	No	No	No	No	No	Speech Delayed	No/little response when being called	13.2	98.1	11	High risks			2	3	2	No	No
63	AUT4741	2	Male	C-section or assisted delivery	Full term	3800	No	N/A	No	No	No	No	No	No	No	No	Speech Delayed	No/little response when being called	10	89.7			43	Severe ASD	3	1	2	No	No
64	AUT5004	2	Male	C-section or assisted delivery	Full term	4300	No	N/A	No	No	No	No	No	No	No	No	Speech Delayed	No/little response when being called	13.5	89.9	14	High risks			3	3	2	No	No
65	AUT5010	4	Male	Normal (Varginal)	Full term	3300	No	N/A	No	No	No	No	No	No	No	No	Speech Delayed	No/little response when being called	17.1	111.8			37	mild-intermediate ASD	2	3	4	No	No
66	AUT1045	3	Male	C-section or assisted delivery	Full term	3200	No	N/A	No	No	No	No	No	No	No	No	Speech Delayed	No/little response when being called	11.5	97.8			42	Severe ASD	2	4	4	No	No
67	AUT4854	4	Male	Normal (Varginal)	Full term	2800	No	N/A	No	No	No	No	No	No	No	No	Speech Delayed	No/little response when being called	15	112.1			41	Severe ASD	4	2	1	No	No
68	AUT4858	4	Male	C-section or assisted delivery	Full term	4000	No	N/A	No	No	No	No	No	No	No	No	Speech Delayed	No/little response when being called	15.3	112.2			35	mild-intermediate ASD	4	4	4	No	No
69	AUT4848	12	Male	C-section or assisted delivery	Full term	5300	No	N/A	No	No	No	No	Yes	Yes	No	No	Speech Delayed	No/little response when being called	28	138.3			50.5	Severe ASD	3	4	2	No	No
70	AUT4987	5	Male	C-section or assisted delivery	Full term	3700	No	N/A	No	No	No	No	No	No	No	No	Speech Delayed	No/little response when being called	16.6	119.2			39.5	Severe ASD	2	4	1	No	No
71	AUT4849	8	Male	Normal (Varginal)	Full term	3200	No	N/A	No	No	No	No	No	No	No	No	Speech Delayed	No/little response when being called	31	136.6			50.5	Severe ASD	4	4	1	No	No
72	AUT1020	3	Male	Normal (Varginal)	Full term	2900	No	N/A	No	No	No	No	No	No	No	No	Speech Delayed	No/little response when being called	15.8	97.7			44	Severe ASD	2	1	3	No	No
73	AUT4248	5	Male	Normal (Varginal)	Full term	2700	No	N/A	No	No	No	No	No	No	No	No	Speech Delayed	No/little response when being called	20.4	118.6			38	Severe ASD	4	3	3	No	No
74	AUT5000	5	Male	Normal (Varginal)	Full term	3100	No	N/A	No	No	No	No	No	No	No	No	Speech Delayed	No/little response when being called	18.7	118.3			42	Severe ASD	3	3	3	No	No
75	AUT5007	3	Female	C-section or assisted delivery	Full term	3600	No	N/A	No	No	No	No	No	No	No	No	Speech Delayed	No/little response when being called	15	97.3	11	High risks			2	1	1	No	No
76	AUT1035	7	Male	C-section or assisted delivery	Full term	3200	No	N/A	asthma	No	No	No	No	No	No	No	Speech Delayed	No/little response when being called	24.3	134.8			29	mild-intermediate ASD	2	2	1	No	No
77	AUT4986	4	Male	C-section or assisted delivery	Full term	3700	No	N/A	No	No	No	No	No	No	No	No	Speech Delayed	No/little response when being called	17.2	112.4			40.5	Severe ASD	2	1	1	No	No
78	AUT5005	3	Male	Normal (Varginal)	Full term	3200	No	N/A	No	No	No	No	No	No	No	No	Speech Delayed	No/little response when being called	13.6	97.3			40.5	Severe ASD	4	4	3	No	No
79	AUT1040	15	Male	Normal (Varginal)	Full term	3000	No	N/A	No	No	No	No	No	No	No	No	Speech Delayed	No/little response when being called	26	139.9			47	Severe ASD	2	3	3	No	No
80	AUT5011	5	Male	Normal (Varginal)	Pre-term	2400	No	N/A	No	No	No	No	No	No	No	No	Speech Delayed	No/little response when being called	16.3	118.2			42.5	Severe ASD	2	4	2	No	No
81	AUT4315	12	Male	C-section or assisted delivery	Full term	3000	No	N/A	No	No	No	No	No	No	No	No	Speech Delayed	No/little response when being called	25	138.5			48	Severe ASD	3	1	3	No	No
82	AUT4997	3	Male	C-section or assisted delivery	Full term	3200	No	N/A	No	No	No	No	No	No	No	No	Speech Delayed	No/little response when being called	16.1	97.2			44	Severe ASD	3	2	4	No	No
83	AUT4850	5	Male	C-section or assisted delivery	Full term	3500	No	N/A	No	No	No	No	No	No	No	No	Speech Delayed	No/little response when being called	19.3	122.4			37.5	mild-intermediate ASD	2	2	1	No	No
84	AUT4993	3	Male	C-section or assisted delivery	Full term	3800	No	N/A	No	No	No	No	No	No	No	No	Speech Delayed	No/little response when being called	13.2	97	13	High risks			4	1	4	No	No
85	AUT4841	2	Male	C-section or assisted delivery	Full term	3200	No	N/A	No	No	No	No	No	No	No	No	Speech Delayed	No/little response when being called	9	90.1			41.5	Severe ASD	3	1	4	No	No
86	AUT4859	4	Male	Normal (Varginal)	Full term	3599	No	N/A	No	No	No	No	No	No	No	No	Speech Delayed	No/little response when being called	19.5	112.5			42	Severe ASD	3	1	1	No	No
87	AUT4853	4	Male	C-section or assisted delivery	Full term	3000	No	N/A	No	No	No	No	No	No	No	No	Speech Delayed	No/little response when being called	14.8	112.7			45.5	Severe ASD	2	1	4	No	No
88	AUT4994	5	Male	Normal (Varginal)	Full term	3000	No	N/A	No	No	No	No	No	No	No	No	Speech Delayed	No/little response when being called	15.2	118.1			47.5	Severe ASD	4	4	1	No	No
89	AUT5001	2	Male	C-section or assisted delivery	Full term	3200	No	N/A	No	No	No	No	No	No	No	No	Speech Delayed	No/little response when being called	9.9	90.2	14	High risks			3	3	4	No	No
90	AUT4838	8	Male	C-section or assisted delivery	Full term	2900	No	N/A	No	No	No	No	No	No	No	No	Speech Delayed	No/little response when being called	34	136.7			46.5	Severe ASD	4	1	4	No	No
91	AUT4995	3	Male	C-section or assisted delivery	Full term	3200	No	N/A	No	No	No	No	No	No	No	No	Speech Delayed	No/little response when being called	14.5	97			43	Severe ASD	2	4	4	No	No
92	AUT4839	2	Male	C-section or assisted delivery	Full term	4300	No	N/A	No	No	No	No	No	No	No	No	Speech Delayed	No/little response when being called	13.8	90.4	13	High risks			4	2	3	No	No
93	AUT4823	6	Female	C-section or assisted delivery	Full term	2900	No	N/A	No	No	No	No	No	No	No	No	Speech Delayed	No/little response when being called	24.9	129.8			48	Severe ASD	3	1	2	No	No
94	AUT4851	8	Male	C-section or assisted delivery	Full term	3800	No	N/A	No	No	No	No	No	No	No	No	Speech Delayed	No/little response when being called	35	137			47	Severe ASD	4	2	3	No	No
95	AUT5008	6	Male	C-section or assisted delivery	Full term	3700	No	N/A	No	No	No	No	No	No	No	No	Speech Delayed	No/little response when being called	22	129.9			44.5	Severe ASD	3	3	1	No	No
96	AUT4988	4	Male	Normal (Varginal)	Full term	3400	No	N/A	No	No	No	No	No	No	No	No	Speech Delayed	No/little response when being called	13	113			43.5	Severe ASD	4	3	2	No	No
97	AUT4999	4	Male	Normal (Varginal)	Full term	2700	No	N/A	No	No	No	No	No	No	No	No	Speech Delayed	No/little response when being called	18.3	113.4			39	Severe ASD	3	3	1	No	No
98	AUT4845	6	Male	C-section or assisted delivery	Full term	2900	No	N/A	No	No	No	No	No	No	No	No	Speech Delayed	No/little response when being called	26.1	130			46	Severe ASD	4	1	2	No	No
99	AUT5013	6	Male	Normal (Varginal)	Full term	3200	No	N/A	No	No	No	No	No	No	No	No	Speech Delayed	No/little response when being called	24.1	130.1			43	Severe ASD	3	3	2	No	No
100	AUT4517	7	Male	Normal (Varginal)	Full term	3400	No	N/A	No	No	No	No	No	No	No	No	Speech Delayed	No/little response when being called	31.2	135.1			44.5	Severe ASD	3	1	4	No	No
101	AUT4991	5	Male	C-section or assisted delivery	Full term	2900	No	N/A	No	No	No	No	No	No	No	No	Speech Delayed	No/little response when being called	18	117.6			40	Severe ASD	3	3	3	No	No
102	AUT5015	3	Male	Normal (Varginal)	Full term	3200	No	N/A	No	No	No	No	No	No	No	No	Speech Delayed	No/little response when being called	12.8	97	12	High risks			2	3	3	No	No
103	AUT4870	3	Male	C-section or assisted delivery	Full term	4100	No	N/A	No	No	No	No	No	No	No	No	Speech Delayed	No/little response when being called	13.1	96.8			42.5	Severe ASD	4	4	4	No	No
104	AUT4909	5	Male	Normal (Varginal)	Pre-term	3000	No	N/A	No	No	No	No	No	No	No	No	Speech Delayed	No/little response when being called	18.4	117.4			37.5	mild-intermediate ASD	2	1	1	No	No
105	AUT4927	3	Male	C-section or assisted delivery	Full term	3600	No	N/A	No	No	No	No	Yes	No	No	No	Speech Delayed	No/little response when being called	13.3	96.5			40	Severe ASD	2	3	3	No	No
106	AUT4920	3	Male	Normal (Varginal)	Full term	3000	No	N/A	No	No	No	No	No	No	No	No	Speech Delayed	No/little response when being called	14.7	96.5			40	Severe ASD	2	1	1	No	No
107	AUT4885	4	Male	Normal (Varginal)	Full term	2700	No	N/A	No	No	No	No	No	No	No	No	Speech Delayed	No/little response when being called	17.9	113.4			41	Severe ASD	4	3	1	No	No
108	AUT4883	6	Male	C-section or assisted delivery	Full term	3500	No	N/A	No	No	No	No	No	No	No	No	Speech Delayed	No/little response when being called	16.9	130.4			33	mild-intermediate ASD	2	1	3	No	No
109	AUT4856	4	Male	C-section or assisted delivery	Full term	3000	No	N/A	No	No	No	No	No	No	No	No	Speech Delayed	No/little response when being called	18.8	113.4			35	mild-intermediate ASD	3	3	3	No	No
110	AUT4866	4	Female	C-section or assisted delivery	Full term	3000	No	N/A	No	No	No	No	No	No	No	No	Speech Delayed	No/little response when being called	21.4	113.5			39.5	Severe ASD	2	4	4	No	No
111	AUT4934	4	Male	Normal (Varginal)	Full term	2900	No	N/A	No	No	No	No	No	No	No	No	Speech Delayed	No/little response when being called	13.5	113.7			36	mild-intermediate ASD	4	2	3	No	No
112	AUT4877	3	Male	Normal (Varginal)	Full term	3900	No	N/A	No	No	No	No	No	No	No	No	Speech Delayed	No/little response when being called	14.6	96.3			41	Severe ASD	2	2	3	No	No
113	AUT4867	3	Male	C-section or assisted delivery	Full term	3600	No	N/A	No	No	No	No	No	No	No	No	Speech Delayed	No/little response when being called	14.9	96.2	4	High risks			3	1	4	No	No
114	AUT4871	4	Male	Normal (Varginal)	Full term	2800	No	N/A	asthma	No	No	No	No	No	No	No	Speech Delayed	No/little response when being called	19.5	113.7			43.5	Severe ASD	2	1	4	No	No
115	AUT4902	2	Male	Normal (Varginal)	Full term	2700	No	N/A	No	No	No	No	No	No	No	No	Speech Delayed	No/little response when being called	9.5	90.4	12	High risks			2	2	4	No	No
116	AUT4895	2	Male	Normal (Varginal)	Full term	3100	No	N/A	No	No	No	No	No	No	No	No	Speech Delayed	No/little response when being called	14.7	89	10	High risks			2	3	2	No	No
117	AUT4847	4	Male	Normal (Varginal)	Full term	2800	No	N/A	No	No	No	No	No	No	No	No	Speech Delayed	No/little response when being called	16.6	113.9			49.5	Severe ASD	2	2	3	No	No
118	AUT4933	3	Male	Normal (Varginal)	Full term	2800	No	N/A	No	No	No	No	No	No	No	No	Speech Delayed	No/little response when being called	16.2	95.6			39	Severe ASD	2	1	4	No	No
119	AUT4874	3	Male	C-section or assisted delivery	Full term	3400	No	N/A	No	No	No	No	No	No	No	No	Speech Delayed	No/little response when being called	16.6	95.5			48	Severe ASD	3	2	1	No	No
120	AUT4860	6	Male	Normal (Varginal)	Full term	2800	No	N/A	No	No	No	No	No	No	No	No	Speech Delayed	No/little response when being called	26.6	130.5			31	mild-intermediate ASD	4	1	3	No	No
121	AUT4889	2	Male	C-section or assisted delivery	Full term	3300	No	N/A	No	No	No	No	No	No	No	No	Speech Delayed	No/little response when being called	12.4	90.5	16	High risks			4	2	3	No	No
122	AUT4915	5	Male	C-section or assisted delivery	Full term	3500	No	N/A	No	No	No	No	No	No	No	No	Speech Delayed	No/little response when being called	15.6	117.3			35	mild-intermediate ASD	4	3	1	No	No
123	AUT4857	3	Male	C-section or assisted delivery	Full term	2800	No	N/A	No	No	No	No	No	No	No	No	Speech Delayed	No/little response when being called	16.5	95.4			42	Severe ASD	2	1	1	No	No
124	AUT4884	4	Male	Normal (Varginal)	Full term	2800	No	N/A	No	No	No	No	No	No	No	No	Speech Delayed	No/little response when being called	16.9	114.2			43	Severe ASD	2	4	3	No	No
125	AUT4894	2	Male	C-section or assisted delivery	Full term	3900	No	N/A	No	No	No	No	No	No	No	No	Speech Delayed	No/little response when being called	10.3	91	12	High risks			2	4	4	No	No
126	AUT4888	2	Male	C-section or assisted delivery	Full term	3900	No	N/A	No	No	No	No	No	No	No	No	Speech Delayed	No/little response when being called	11.1	91.3	13	High risks			3	1	4	No	No
127	AUT4846	2	Male	C-section or assisted delivery	Pre-term	2800	No	N/A	No	No	No	No	No	No	No	No	Speech Delayed	No/little response when being called	13.6	91.4	6	High risks			4	4	1	No	No
128	AUT5006	4	Male	Normal (Varginal)	Full term	3500	No	N/A	No	No	No	No	No	No	No	No	Speech Delayed	No/little response when being called	14.1	114.3			33	mild-intermediate ASD	4	1	3	No	No
129	AUT4931	3	Male	C-section or assisted delivery	Full term	3800	No	N/A	No	No	No	No	No	No	No	No	Speech Delayed	No/little response when being called	16	95.3			43	Severe ASD	2	2	1	No	No
130	AUT4869	4	Male	Normal (Varginal)	Full term	3800	No	N/A	No	No	No	No	No	No	No	No	Speech Delayed	No/little response when being called	17.6	114.4			33	mild-intermediate ASD	4	1	4	No	No
131	AUT4911	3	Male	C-section or assisted delivery	Full term	3900	No	N/A	No	No	No	No	No	No	No	No	Speech Delayed	No/little response when being called	13.7	95.1			42.5	Severe ASD	4	2	3	No	No
132	AUT4907	2	Male	C-section or assisted delivery	Full term	3200	No	N/A	No	No	No	No	No	No	No	No	Speech Delayed	No/little response when being called	14.4	91.5	14	High risks			2	4	2	No	No
133	AUT4886	3	Male	Normal (Varginal)	Full term	3500	No	N/A	No	No	No	No	No	No	No	No	Speech Delayed	No/little response when being called	14.3	94.7			41.5	Severe ASD	4	1	2	No	No
134	AUT4861	2	Female	Normal (Varginal)	Full term	3200	No	N/A	No	No	No	No	No	No	No	No	Speech Delayed	No/little response when being called	14.3	91.8	14	High risks			2	3	1	No	No
135	AUT4917	3	Male	C-section or assisted delivery	Full term	3300	No	N/A	No	No	No	No	No	No	No	No	Speech Delayed	No/little response when being called	15.5	94.4			43.5	Severe ASD	2	1	1	No	No
136	AUT4864	3	Male	C-section or assisted delivery	Full term	3200	No	N/A	No	No	No	No	No	No	No	No	Speech Delayed	No/little response when being called	15	94.3			46	Severe ASD	2	1	4	No	No
137	AUT4900	5	Male	C-section or assisted delivery	Full term	4300	No	N/A	No	No	No	No	No	No	No	No	Speech Delayed	No/little response when being called	21	117.2			32.5	mild-intermediate ASD	4	2	2	No	No
138	AUT4878	4	Male	Normal (Varginal)	Full term	3300	No	N/A	No	No	No	No	No	No	No	No	Speech Delayed	No/little response when being called	20.5	114.6			42.5	Severe ASD	3	4	4	No	No
139	AUT4872	2	Male	C-section or assisted delivery	Full term	2400	No	N/A	No	No	No	No	No	No	No	No	Speech Delayed	No/little response when being called	14.6	91.9			38.5	Severe ASD	3	4	4	No	No
140	AUT4881	4	Male	C-section or assisted delivery	Full term	2900	No	N/A	No	No	No	No	No	No	No	No	Speech Delayed	No/little response when being called	14.1	115			42	Severe ASD	4	3	2	No	No
141	AUT4912	3	Male	C-section or assisted delivery	Full term	4000	No	N/A	No	No	No	No	No	No	No	No	Speech Delayed	No/little response when being called	15	93.8			40.5	Severe ASD	3	2	2	No	No
142	AUT4855	6	Female	Normal (Varginal)	Full term	3700	No	N/A	No	No	No	No	No	No	No	No	Speech Delayed	No/little response when being called	21.5	130.6			50	Severe ASD	2	1	4	No	No
143	AUT4863	2	Female	C-section or assisted delivery	Full term	3200	No	N/A	No	No	No	No	No	No	No	No	Speech Delayed	No/little response when being called	11.4	92.1			40.5	Severe ASD	3	4	4	No	No
144	AUT4862	3	Female	Normal (Varginal)	Full term	3200	No	N/A	No	No	No	No	No	No	No	No	Speech Delayed	No/little response when being called	17.7	102.6			41	Severe ASD	2	3	2	No	No
145	AUT4918	3	Male	C-section or assisted delivery	Full term	2900	No	N/A	No	No	No	No	No	No	No	No	Speech Delayed	No/little response when being called	15.4	102.9			42	Severe ASD	2	2	3	No	No
146	AUT4880	4	Male	C-section or assisted delivery	Full term	3100	No	N/A	No	No	No	No	No	No	No	No	Speech Delayed	No/little response when being called	16.5	115.4			47.5	Severe ASD	4	1	3	No	No
147	AUT4882	4	Male	Normal (Varginal)	Full term	3200	No	N/A	No	No	No	No	No	No	No	No	Speech Delayed	No/little response when being called	14.3	115.5			37.5	mild-intermediate ASD	3	2	3	No	No
148	AUT4914	3	Male	Normal (Varginal)	Full term	3800	No	N/A	No	No	No	No	No	No	No	No	Speech Delayed	No/little response when being called	13.4	102.9			42.5	Severe ASD	3	1	2	No	No
149	AUT4897	3	Male	C-section or assisted delivery	Full term	3500	No	N/A	No	No	No	No	No	No	No	No	Speech Delayed	No/little response when being called	11.4	101.6			41.5	Severe ASD	3	3	2	No	No
150	AUT4908	3	Male	Normal (Varginal)	Full term	3400	No	N/A	No	No	No	No	No	No	No	No	Speech Delayed	No/little response when being called	15.7	103.5			41	Severe ASD	3	2	4	No	No
151	AUT1047	6	Male	C-section or assisted delivery	Full term	2900	No	N/A	No	No	No	No	No	No	No	No	Speech Delayed	No/little response when being called	16	130.8			40.5	Severe ASD	4	4	4	No	No
152	AUT4665	3	Female	C-section or assisted delivery	Full term	3000	No	N/A	No	No	No	No	No	No	No	No	Speech Delayed	No/little response when being called	13.9	103.5			42	Severe ASD	2	4	3	No	No
153	AUT4727	5	Male	C-section or assisted delivery	Full term	3000	No	N/A	No	No	No	No	No	No	No	No	Speech Delayed	No/little response when being called	16.9	116.9			43	Severe ASD	4	3	4	No	No
154	AUT4713	4	Female	C-section or assisted delivery	Full term	3600	No	N/A	No	No	No	No	No	No	No	No	Speech Delayed	No/little response when being called	15.6	115.7			44.5	Severe ASD	2	2	3	No	No
155	AUT4632	2	Male	C-section or assisted delivery	Full term	3500	No	N/A	No	No	No	No	No	No	No	No	Speech Delayed	No/little response when being called	12.8	92.1	15	High risks			4	4	3	No	No
156	AUT4735	4	Male	C-section or assisted delivery	Full term	3500	No	N/A	No	No	No	No	No	No	No	No	Speech Delayed	No/little response when being called	14.8	126.2			37	mild-intermediate ASD	2	3	4	No	No
157	AUT4643	3	Female	C-section or assisted delivery	Full term	3800	No	N/A	No	No	No	No	No	No	No	No	Speech Delayed	No/little response when being called	14.5	103.5			42	Severe ASD	3	3	1	No	No
158	AUT4685	4	Female	C-section or assisted delivery	Full term	3900	No	N/A	No	No	No	No	No	No	No	No	Speech Delayed	No/little response when being called	19.4	126.2			47	Severe ASD	2	1	4	No	No
159	AUT4697	4	Male	C-section or assisted delivery	Full term	3500	No	N/A	No	No	No	No	No	No	No	No	Speech Delayed	No/little response when being called	18.8	126.2			49	Severe ASD	3	4	2	No	No
160	AUT4634	4	Male	Normal (Varginal)	Full term	3000	No	N/A	No	No	No	No	No	No	No	No	Speech Delayed	No/little response when being called	17.8	126.1			42	Severe ASD	4	1	2	No	No
161	AUT4719	3	Male	C-section or assisted delivery	Full term	3000	No	N/A	No	No	No	No	No	No	No	No	Speech Delayed	No/little response when being called	16.3	103.7			44	Severe ASD	2	3	4	No	No
162	AUT4700	3	Male	Normal (Varginal)	Full term	3400	No	N/A	No	No	No	No	No	No	No	No	Speech Delayed	No/little response when being called	18	104.3			46.5	Severe ASD	3	4	4	No	No
163	AUT4736	3	Male	Normal (Varginal)	Full term	2800	No	N/A	No	No	No	No	No	No	No	No	Speech Delayed	No/little response when being called	16.2	104.6			44	Severe ASD	3	1	2	No	No
164	AUT4714	4	Female	C-section or assisted delivery	Full term	3200	No	N/A	No	No	No	No	No	No	No	No	Speech Delayed	No/little response when being called	20.3	126.1			45.5	Severe ASD	3	4	4	No	No
165	AUT4661	6	Male	C-section or assisted delivery	Full term	3100	No	N/A	No	No	No	No	No	No	No	No	Speech Delayed	No/little response when being called	23.7	131.1			49.5	Severe ASD	4	1	4	No	No
166	AUT1054	3	Male	C-section or assisted delivery	Full term	3100	No	N/A	No	No	No	No	No	No	No	No	Speech Delayed	No/little response when being called	17.2	104.6			52	Severe ASD	2	3	4	No	No
167	AUT1031	3	Male	C-section or assisted delivery	Full term	1800	No	N/A	No	No	No	No	No	No	No	No	Speech Delayed	No/little response when being called	15.1	104.7			41.5	Severe ASD	3	4	3	No	No
168	AUT1060	3	Female	Normal (Varginal)	Pre-term	2700	No	N/A	No	No	No	No	No	No	No	No	Speech Delayed	No/little response when being called	15	104.7	12	High risks			2	3	3	No	No
169	AUT4668	3	Male	Normal (Varginal)	Full term	3200	No	N/A	No	No	No	No	No	No	No	No	Speech Delayed	No/little response when being called	16.1	104.8			42	Severe ASD	2	2	1	No	No
170	AUT4627	3	Male	C-section or assisted delivery	Full term	3100	No	N/A	No	No	No	No	No	No	No	No	Speech Delayed	No/little response when being called	12.3	104.9	14	High risks	45	Severe ASD	3	1	2	No	No
171	AUT4706	4	Male	C-section or assisted delivery	Full term	2900	No	N/A	No	No	No	No	No	No	No	No	Speech Delayed	No/little response when being called	17.4	125.9			43.5	Severe ASD	4	4	1	No	No
172	AUT4678	3	Male	Normal (Varginal)	Full term	2800	No	N/A	No	No	No	No	No	No	No	No	Speech Delayed	No/little response when being called	14.9	104.9			46	Severe ASD	3	1	4	No	No
173	AUT4671	2	Male	Normal (Varginal)	Full term	3800	No	N/A	No	No	No	No	No	No	No	No	Speech Delayed	No/little response when being called	9.5	92.1	10	High risks			2	4	3	No	No
174	AUT4626	6	Male	C-section or assisted delivery	Full term	3600	No	N/A	No	No	No	No	No	No	No	No	Speech Delayed	No/little response when being called	25.2	131.2			46	Severe ASD	4	1	1	No	No
175	AUT4721	2	Male	C-section or assisted delivery	Full term	4000	No	N/A	No	No	No	No	No	No	No	No	Speech Delayed	No/little response when being called	12.3	92.6	13	High risks			4	4	4	No	No
176	AUT4662	2	Male	Normal (Varginal)	Full term	3200	No	N/A	No	No	No	No	No	No	No	No	Speech Delayed	No/little response when being called	14.8	92.6	14	High risks			3	2	1	No	No
177	AUT4720	6	Male	Normal (Varginal)	Full term	2900	No	N/A	No	No	No	No	No	No	No	No	Speech Delayed	No/little response when being called	25.6	131.4			52	Severe ASD	3	1	3	No	No
178	AUT4686	6	Male	C-section or assisted delivery	Full term	3000	No	N/A	No	No	No	No	No	No	No	No	Speech Delayed	No/little response when being called	26.9	131.4			41.5	Severe ASD	4	2	3	No	No
179	AUT4684	6	Male	Normal (Varginal)	Full term	3400	No	N/A	No	No	No	No	No	No	No	No	Speech Delayed	No/little response when being called	18.3	131.5			49.5	Severe ASD	4	4	1	No	No
180	AUT4638	3	Male	C-section or assisted delivery	Pre-term	3000	No	N/A	No	No	No	No	No	No	No	No	Speech Delayed	No/little response when being called	11.5	105.4	15	High risks			2	3	3	No	No
181	AUT4701	4	Male	C-section or assisted delivery	Full term	3400	No	N/A	No	No	No	No	No	No	No	No	Speech Delayed	No/little response when being called	15	125.4			46	mild-intermediate ASD	2	2	3	No	No
182	AUT4725	3	Male	C-section or assisted delivery	Full term	3700	No	N/A	No	No	No	No	No	No	No	No	Speech Delayed	No/little response when being called	12	101.6	15	High risks			3	1	2	No	No
183	AUT4656	5	Male	Normal (Varginal)	Full term	2900	No	N/A	No	No	No	No	No	No	No	No	Speech Delayed	No/little response when being called	19.5	116.8			49	Severe ASD	2	4	1	No	No
184	AUT4695	6	Male	C-section or assisted delivery	Full term	3200	No	N/A	No	No	No	No	No	No	No	No	Speech Delayed	No/little response when being called	15.8	131.7			44.5	Severe ASD	2	4	3	No	No
185	AUT4689	3	Male	Normal (Varginal)	Full term	4000	No	N/A	No	No	No	No	No	No	No	No	Speech Delayed	No/little response when being called	16	105.7	16	High risks			3	1	2	No	No
186	AUT4688	2	Male	Normal (Varginal)	Full term	3800	No	N/A	No	No	No	No	No	No	No	No	Speech Delayed	No/little response when being called	12.9	93.7	11	High risks			4	2	1	No	No
187	AUT4676	4	Male	C-section or assisted delivery	Full term	3300	No	N/A	No	No	No	No	No	No	No	No	Speech Delayed	No/little response when being called	15.8	124.8			46	Severe ASD	4	3	2	No	No
188	AUT4734	6	Male	Normal (Varginal)	Full term	3400	No	N/A	No	No	No	No	No	No	No	No	Speech Delayed	No/little response when being called	15.7	131.8			52	Severe ASD	4	4	1	No	No
189	AUT4710	3	Male	C-section or assisted delivery	Full term	3500	No	N/A	No	No	No	No	No	No	No	No	Speech Delayed	No/little response when being called	16.2	105.8			40.5	Severe ASD	2	2	4	No	No
190	AUT4698	2	Male	C-section or assisted delivery	Full term	3200	No	N/A	No	No	No	No	No	No	No	No	Speech Delayed	No/little response when being called	10.8	102.5	15	High risks			3	3	4	No	No
191	AUT4673	3	Male	C-section or assisted delivery	Full term	4200	No	N/A	No	No	No	No	No	No	No	No	Speech Delayed	No/little response when being called	13.3	106	13	High risks	45	Severe ASD	2	4	3	No	No
192	AUT4702	4	Male	Normal (Varginal)	Full term	3800	No	N/A	No	No	No	No	No	No	No	No	Speech Delayed	No/little response when being called	17.1	124.7			49	Severe ASD	2	2	2	No	No
193	AUT4650	4	Male	Normal (Varginal)	Full term	3200	No	N/A	No	No	No	No	No	No	No	No	Speech Delayed	No/little response when being called	14.8	124.2			44	Severe ASD	2	3	2	No	No
194	AUT4640	2	Male	Normal (Varginal)	Full term	2800	No	N/A	No	No	No	No	No	No	No	No	Speech Delayed	No/little response when being called	13.1	102.4	14	High risks			3	1	4	No	No
195	AUT4696	2	Male	Normal (Varginal)	Full term	3800	No	N/A	No	No	No	No	No	No	No	No	Speech Delayed	No/little response when being called	10.5	102.4	15	High risks	44	Severe ASD	2	3	3	No	No
196	AUT4654	5	Male	Normal (Varginal)	Full term	2800	No	N/A	No	No	No	No	No	No	No	No	Speech Delayed	No/little response when being called	14.5	116.5			45	Severe ASD	2	3	1	No	No
197	AUT4641	2	Male	Normal (Varginal)	Full term	3300	No	N/A	No	No	No	No	No	No	No	No	Speech Delayed	No/little response when being called	12.6	102.4	14	High risks	44	Severe ASD	4	1	3	No	No
198	AUT4670	4	Male	C-section or assisted delivery	Full term	3600	No	N/A	No	No	No	No	No	No	No	No	Speech Delayed	No/little response when being called	16.6	124			39.5	Severe ASD	3	1	1	No	No
199	AUT4674	5	Male	C-section or assisted delivery	Full term	3800	No	N/A	No	No	No	No	No	No	No	No	Speech Delayed	No/little response when being called	14.2	116.4			49	Severe ASD	3	3	4	No	No
200	AUT4667	3	Female	C-section or assisted delivery	Full term	2800	No	N/A	No	No	No	No	No	No	No	No	Speech Delayed	No/little response when being called	13.8	106.4			41	Severe ASD	4	2	2	No	No
201	AUT4669	5	Male	C-section or assisted delivery	Full term	3200	No	N/A	No	No	No	No	No	No	No	No	Speech Delayed	No/little response when being called	20.5	116.4			43	Severe ASD	2	3	1	No	No
202	AUT4691	5	Male	C-section or assisted delivery	Full term	3400	No	N/A	No	No	No	No	No	No	No	No	Speech Delayed	No/little response when being called	16.5	116.1			46	Severe ASD	3	2	4	No	No
203	AUT4723	3	Male	C-section or assisted delivery	Full term	2800	No	N/A	No	No	No	No	No	No	No	No	Speech Delayed	No/little response when being called	12.4	106.7			39	Severe ASD	2	4	4	No	No
204	AUT4635	3	Female	Normal (Varginal)	Full term	3800	No	N/A	No	No	No	No	No	No	No	No	Speech Delayed	No/little response when being called	13.6	106.7	13	High risks			3	1	1	No	No
205	AUT4680	3	Male	Normal (Varginal)	Full term	3000	No	N/A	No	No	No	No	No	No	No	No	Speech Delayed	No/little response when being called	17.5	106.9			50	Severe ASD	2	3	2	No	No
206	AUT4699	6	Male	Normal (Varginal)	Full term	3300	No	N/A	No	No	No	No	No	No	No	No	Speech Delayed	No/little response when being called	25.7	131.9			39.5	Severe ASD	4	3	4	No	No
207	AUT4703	2	Male	C-section or assisted delivery	Full term	3400	No	N/A	No	No	No	No	No	No	No	No	Speech Delayed	No/little response when being called	14.4	102.3	13	High risks			2	4	2	No	No
208	AUT4672	3	Male	Normal (Varginal)	Full term	2900	No	N/A	No	No	No	No	No	No	No	No	Speech Delayed	No/little response when being called	11.3	107.2			43	Severe ASD	3	3	2	No	No
209	AUT1034	5	Female	Normal (Varginal)	Full term	3300	No	N/A	No	No	No	No	No	No	No	No	Speech Delayed	No/little response when being called	21.7	115.9			39.5	Severe ASD	2	1	4	No	No
210	AUT1036	3	Female	C-section or assisted delivery	Full term	3300	No	N/A	No	No	No	No	No	No	No	No	Speech Delayed	No/little response when being called	11.1	107.2			44	Severe ASD	3	4	4	No	No
211	AUT1041	5	Male	C-section or assisted delivery	Full term	3500	No	N/A	No	No	No	No	No	No	No	No	Speech Delayed	No/little response when being called	15.9	115.9			46	Severe ASD	2	1	3	No	No
212	AUT1039	5	Male	C-section or assisted delivery	Full term	3400	No	N/A	No	No	No	No	No	No	No	No	Speech Delayed	No/little response when being called	22.2	115.9			42	Severe ASD	3	1	4	No	No
213	AUT1021	4	Male	Normal (Varginal)	Full term	3500	No	N/A	No	No	No	No	No	No	No	No	Speech Delayed	No/little response when being called	20.7	124			41.5	Severe ASD	2	4	1	No	No
214	AUT4663	3	Male	C-section or assisted delivery	Full term	3000	No	N/A	No	No	No	No	No	No	No	No	Speech Delayed	No/little response when being called	14.6	107.5			43	Severe ASD	2	4	3	No	No
215	AUT1042	11	Male	Normal (Varginal)	Full term	2800	No	N/A	No	No	No	No	No	No	No	No	Speech Delayed	No/little response when being called	29	138.1			52	Severe ASD	4	2	2	No	No
216	AUT1032	5	Male	Normal (Varginal)	Full term	3100	No	N/A	No	No	No	No	No	No	No	No	Speech Delayed	No/little response when being called	19.9	126.6			40	Severe ASD	2	4	4	No	No
217	AUT1046	4	Female	Normal (Varginal)	Full term	3700	No	N/A	No	No	No	No	No	No	No	No	Speech Delayed	No/little response when being called	19.8	123.9			44.5	Severe ASD	3	3	4	No	No
218	AUT1058	3	Male	C-section or assisted delivery	Pre-term	1500	No	N/A	No	No	No	No	No	No	No	No	Speech Delayed	No/little response when being called	11.3	107.6			34.5	mild-intermediate ASD	3	1	3	No	No
219	AUT4666	5	Female	C-section or assisted delivery	Full term	3100	No	N/A	No	No	No	No	No	No	No	No	Speech Delayed	No/little response when being called	16.1	126.9			42.5	Severe ASD	2	2	3	No	No
220	AUT1037	2	Female	Normal (Varginal)	Full term	3200	No	N/A	No	No	No	No	No	No	No	No	Speech Delayed	No/little response when being called	14.2	102.2			42	Severe ASD	2	3	2	No	No
221	AUT4835	4	Female	C-section or assisted delivery	Full term	3300	No	N/A	No	No	No	No	No	No	No	No	Speech Delayed	No/little response when being called	20.9	123.8			44	Severe ASD	4	3	1	No	No
222	AUT1062	4	Male	Normal (Varginal)	Full term	2900	No	N/A	No	No	No	No	No	No	No	No	Speech Delayed	No/little response when being called	18.8	123.7			51	Severe ASD	2	2	2	No	No
223	AUT4690	3	Female	C-section or assisted delivery	Full term	3600	No	N/A	No	No	No	No	No	No	No	No	Speech Delayed	No/little response when being called	15.8	107.7			37.5	mild-intermediate ASD	3	3	2	No	No
224	AUT4732	2	Male	C-section or assisted delivery	Full term	3500	No	N/A	No	No	No	No	No	No	No	No	Speech Delayed	No/little response when being called	14.3	102.1			31	mild-intermediate ASD	4	2	2	No	No
225	AUT4642	3	Male	Normal (Varginal)	Full term	3200	No	N/A	No	No	No	No	No	No	No	No	Speech Delayed	No/little response when being called	16.6	108	11	High risks			4	3	2	No	No
226	AUT4852	5	Male	C-section or assisted delivery	Full term	3400	No	N/A	No	No	No	No	No	No	No	No	Speech Delayed	No/little response when being called	24.7	127.1			48	Severe ASD	3	3	4	No	No
227	AUT5002	4	Male	C-section or assisted delivery	Full term	3000	No	N/A	No	No	No	No	No	No	No	No	Speech Delayed	No/little response when being called	15.8	123.7			44	Severe ASD	3	3	1	No	No
228	AUT4649	2	Male	C-section or assisted delivery	Full term	2800	No	N/A	No	No	No	No	No	No	No	No	Speech Delayed	No/little response when being called	13.4	101.8	14	High risks			2	1	1	No	No
229	AUT4639	6	Male	C-section or assisted delivery	Full term	3100	No	N/A	No	No	No	No	No	No	No	No	Speech Delayed	No/little response when being called	26.9	132.5			49	Severe ASD	3	2	2	No	No
230	AUT4693	5	Male	C-section or assisted delivery	Full term	4100	No	N/A	No	No	No	No	No	No	No	No	Speech Delayed	No/little response when being called	17.4	127.1			43.5	Severe ASD	2	2	1	No	No
231	AUT4683	4	Male	C-section or assisted delivery	Pre-term	2700	No	N/A	No	No	No	No	No	No	No	No	Speech Delayed	No/little response when being called	19.2	123.6			47.5	Severe ASD	3	4	4	No	No
232	AUT4657	2	Female	C-section or assisted delivery	Full term	3200	No	N/A	No	No	No	No	No	No	No	No	Speech Delayed	No/little response when being called	10.3	101.7	13	High risks			4	3	4	No	No
233	AUT4694	3	Male	C-section or assisted delivery	Full term	3500	No	N/A	No	No	No	No	No	No	No	No	Speech Delayed	No/little response when being called	15.4	108.3	13	High risks			3	3	3	No	No
234	AUT4692	2	Female	Normal (Varginal)	Full term	1800	No	N/A	No	No	No	No	No	No	No	No	Speech Delayed	No/little response when being called	9.4	101.6	16	High risks			2	1	1	No	No
235	AUT4637	5	Male	Normal (Varginal)	Full term	2900	No	N/A	No	No	No	No	No	No	No	No	Speech Delayed	No/little response when being called	20.6	127.1			47.5	Severe ASD	2	3	1	No	No
236	AUT4664	5	Male	Normal (Varginal)	Full term	3000	No	N/A	No	No	No	No	No	No	No	No	Speech Delayed	No/little response when being called	20.2	127.2			38	Severe ASD	3	2	3	No	No
237	AUT4631	4	Female	C-section or assisted delivery	Pre-term	2500	No	N/A	No	No	No	No	No	No	No	No	Speech Delayed	No/little response when being called	20.1	123.4	12	High risks	41.5	Severe ASD	2	1	1	No	No
238	AUT4647	3	Male	C-section or assisted delivery	Pre-term	2700	No	N/A	No	No	No	No	No	No	No	No	Speech Delayed	No/little response when being called	13.5	108.8	8	High risks	39.5	Severe ASD	4	2	4	No	No
239	AUT4712	4	Male	Normal (Varginal)	Pre-term	3200	No	N/A	No	No	No	No	No	No	No	No	Speech Delayed	No/little response when being called	19.8	123.4			47.5	Severe ASD	4	1	2	No	No
240	AUT4682	6	Male	C-section or assisted delivery	Pre-term	2600	No	N/A	No	No	No	No	No	No	No	No	Speech Delayed	No/little response when being called	30.1	132.6			42.5	Severe ASD	4	1	3	No	No
241	AUT4737	5	Male	Normal (Varginal)	Full term	3100	No	N/A	No	No	No	No	No	No	No	No	Speech Delayed	No/little response when being called	14.2	128			44	Severe ASD	4	1	2	No	No
242	AUT4648	3	Female	C-section or assisted delivery	Full term	2700	No	N/A	No	No	No	No	No	No	No	No	Speech Delayed	No/little response when being called	17.8	108.9	11	High risks			3	2	1	No	No
243	AUT4646	3	Male	Normal (Varginal)	Full term	2900	No	N/A	No	No	No	No	No	No	No	No	Speech Delayed	No/little response when being called	16.5	108.9	14	High risks			2	3	2	No	No
244	AUT4644	3	Male	Normal (Varginal)	Full term	3000	No	N/A	No	No	No	No	No	No	No	No	Speech Delayed	No/little response when being called	13.9	109			44.5	Severe ASD	4	4	4	No	No
245	AUT4726	6	Male	C-section or assisted delivery	Full term	3000	No	N/A	No	No	No	No	No	No	No	No	Speech Delayed	No/little response when being called	24.1	132.6			47	Severe ASD	2	2	3	No	No
246	AUT4722	5	Male	Normal (Varginal)	Full term	3400	No	N/A	No	No	No	No	No	No	No	No	Speech Delayed	No/little response when being called	23.5	128.2			48.5	Severe ASD	2	4	2	No	No
247	AUT4628	3	Male	C-section or assisted delivery	Full term	3200	No	N/A	No	No	No	No	No	No	No	No	Speech Delayed	No/little response when being called	17.8	109.1			45.5	Severe ASD	3	3	1	No	No
248	AUT4624	4	Male	Normal (Varginal)	Full term	2800	No	N/A	No	No	No	No	No	No	No	No	Speech Delayed	No/little response when being called	18.6	123.3			43.5	Severe ASD	2	2	3	No	No
249	AUT4658	4	Male	Normal (Varginal)	Full term	3100	No	N/A	No	No	No	No	No	No	No	No	Speech Delayed	No/little response when being called	14.6	122.9			51	Severe ASD	4	1	1	No	No
250	AUT4633	5	Male	Normal (Varginal)	Pre-term	2100	No	N/A	No	No	No	No	No	No	No	No	Speech Delayed	No/little response when being called	17	128.5			50	Severe ASD	4	1	1	No	No
251	AUT4645	3	Male	Normal (Varginal)	Full term	3300	No	N/A	No	No	No	No	No	No	No	No	Speech Delayed	No/little response when being called	17.7	109.1			48	Severe ASD	4	3	2	No	No
252	AUT4652	6	Male	C-section or assisted delivery	Full term	3100	No	N/A	No	No	No	No	No	No	No	No	Speech Delayed	No/little response when being called	23.2	133			50	Severe ASD	2	2	1	No	No
253	AUT4679	4	Female	Normal (Varginal)	Full term	3000	No	N/A	No	No	No	No	No	No	No	No	Speech Delayed	No/little response when being called	23.1	122.7			46	Severe ASD	2	3	3	No	No
254	AUT4660	3	Female	Normal (Varginal)	Full term	3200	No	N/A	No	No	No	No	No	No	No	No	Speech Delayed	No/little response when being called	14.7	109.1			47	Severe ASD	4	3	3	No	No
