# Supplementary material for: Pathogenic/likely pathogenic mutations identified in Vietnamese children diagnosed with autism spectrum disorder using high-resolution SNP genotyping platform
Source: Sci Rep. 2024 Jan 29;14:2360. doi: 10.1038/s41598-024-52777-y (PMC10825208; doi:10.1038/s41598-024-52777-y)
Supplement: Supplementary file 3 — Supplementary Table 4. [file 41598_2024_52777_MOESM3_ESM.xlsx]

## Sheet: Sheet1
Supplement Table 4: Minor Allele Frequency (MAF) of variants found in this study. MAF value of these variants were recruited from East Asian population of 1000Genomes_30x project. If data was not available, MAF of those variants from Asian population of gnomAD - Genomes/ Exomes database was shown instead. NA: not available.
SNP	Major Allele	Minor Allele	Minor Allele Frequency (real number of carriers/total)
			Among cases in this study (n=250)	East Asian, 1000Genomes_30x	Asian, gnomAD - Genomes/ Exomes
rs116040763	C	T	0.004 (1/250)	0.0009 (1/1170)
rs200994482	G	A	0.004 (1/250)	0.0026 (3/1170)
rs779015128	C	-	0.008 (2/250)	NA	0.00035 (17/49010)
rs587784464	G	A	0.004 (1/250)	NA	NA
rs2395029	T	G	0.056 (14/250)	0.0145 (17/1170)
rs139494583	C	T	0.004 (1/250)	NA	0 (0/49008)
rs750896617	C	T	0.008 (2/250)	NA	0.00004 (2/49010)
rs9332964	C	T	0.032 (8/250)	0.0077 (9/1170)
rs143944436	G	A	0.008 (2/250)	NA	0.00006 (3/49006)
rs119103221	C	G	0.004 (1/250)	NA	0.00002 (1/49008)
rs80338943	G	-	0.016 (4/250)	0.0085 (10/1170)
rs764659822	G	A	0.008 (2/250)	NA	0.00016 (8/48972)
rs1799990	A	G	0.088 (22/250)	0.0214 (25/1170)
rs775565634	G	A	0.012 (3/250)	NA	0.00076 (37/48986)
rs111033204	AT	--	0.004 (1/250)	NA	0.00033 (16/49006)
rs2814707	C	T	0.092 (23/250)	0.0718 (84/1170)
rs61745597	G	T	0.028 (7/250)	0.0308 (36/1170)
rs201037487	C	T	0.008 (2/250)	0.0026 (3/1170)
rs76187047	C	T	0.028 (7/250)	0.0308 (36/1170)
rs12478318	T	G	0.08 (20/250)	0.0590 (69/1170)
rs751037529	C	G	0.004 (1/250)	NA	0.00006 (3/48914)
rs200483989	C	T	0.004 (1/250)	NA	0.00002 (1/49008)
rs114073621	G	A	0.004 (1/250)	NA	0.00002 (1/49008)
